# Supplementary material for: Synergistic epistasis among cancer drivers can rescue early tumors from the accumulation of deleterious passengers
Source: PLoS Comput Biol. 2024 Apr 30;20(4):e1012081. doi: 10.1371/journal.pcbi.1012081 (PMC11087069; doi:10.1371/journal.pcbi.1012081)
Supplement: S1 File — Python code used to perform the stochastic simulations of the model. (PY) [file pcbi.1012081.s005.py]

import sys
import numpy
import random
import math
import time
from copy import deepcopy
import csv
import itertools
import scipy
from scipy import stats
import multiprocessing 
from joblib import Parallel, delayed 
import os


def poisson_prob(lam,k):
	
	return (lam**k)*math.e**(-lam)/scipy.special.factorial(k)

def eps_birth_rate(new_mut,prev_muts,prev_br,eps_nwk, k_p,s_d = 0.004, s_p = 0, eps = 2.0):
	
	# This function can be used to calculate the non-normalized birth rate (nnbr) by considering the effect of each driver at a time.
	# the variables are:
		# new_mut: the integer label indicating the new driver to consider. If it is a boolean, only the effect of the passengers is added
		# (see the comments in the main function for clarification)
		
		# prev_muts: a list of the previous drivers (those that define the birth rate to update). Used to determine the epistatic effects of the
		# inclusion of the new mutation and/or over the new mutation.
		
		# prev_br: the nnbr corresponding to prev_muts (and potentially an unspecify number of passengers)
		
		# eps_nwk: the epistatic network, represented as a dict with the driver labels as keys and a list of values that represent the different 
		# drivers that activate the mutation represented in the key.
		
		# k_p: the number of new passenger mutations that need to be included in the updated nnbr
		
		# s_d: driver effect # s_p: passenger effect
		# eps: factor that modifies s_d in positive epistasis 
	
	if prev_muts == []:
		if type(new_mut)==bool and new_mut == False:
			br = 1.0/(1+s_p)**k_p
		else:			
			br = (1+s_d)/(1+s_p)**k_p
			
	else:
			
		if type(new_mut)==bool and new_mut == False:			
			br = prev_br/(1+s_p)**k_p
				
		else:
			
			if new_mut in eps_nwk.keys():
				# n_eps is 0 if new_mut is not activated by any of the previous mutatios, or 1 otherwise
				n_eps = float(len([eg for eg in eps_nwk[new_mut] if eg in prev_muts])>0)
				n_raised = 0
				# The following loop determine the number of non-activated drivers in prev_muts that are activated by new_mut
				for g in prev_muts:
					if g in eps_nwk.keys():						
						if new_mut in eps_nwk[g] and len(set(prev_muts)&set(eps_nwk[g]))==0:
							n_raised = n_raised + 1				
				
							
				if n_eps == 0:
					new_fitness = s_d
						
				else:
					new_fitness = n_eps*eps*s_d
				
				# The nnbr is calculated
				br = prev_br*(1+s_d)**(-n_raised)*(1+eps*s_d)**(n_raised)*(1+new_fitness)*(1+s_p)**(-k_p)
				
			else:
				br = prev_br*(1+s_d)*(1+s_p)**(-k_p)
		
	return br

def population_string(popul):
	to_add = ''
	for t in popul.keys():
		gen = t+'_N_'+str(int(popul[t]['N']))
		to_add = to_add + gen + ' '
	return to_add[:-1]

def eps_simulation(sim_parameters, mut_o = None, depth = 10):
	
	# sim_parameters is a dict. with all the parameters relevant from the simulations. In the following lines each 
	# parameter is extracted from the dict and some useful ones are defined from them. 
	
	mut_per_gen = sim_parameters['mut_per_gen'] # number of activating sites for driver genes (value used in this study: 10)
	s_d = sim_parameters['sd'] # fitness effect of drivers (values used in this study: from 0.01 to 0.1)
	eps = sim_parameters['eps'] # epistatic factor, epsilon (values used in this study: {0,2,10})
	s_p = sim_parameters['sp'] # fitness cost of passengers (value used in this study: 0.001)
	mu = sim_parameters['mu'] # mutation rate per site (values used in this study: from 1e-9 to 1e-8)
	Td = sim_parameters['Td'] # target driver (value used in this study: 700)
	Tp = sim_parameters['Tp'] # target passenger (value used in this study: 5e6)
	eps_nwk = sim_parameters['epistatic_network'] # dictionary representing the epistatic network of driver interactions (see eps_birth_rate function for more info)
	genome_size = int(Tp+Td)
	Pd = Td/genome_size # number of driver genes
	mu_cell = mu*genome_size	
	K = sim_parameters['K'] # carrying capacity (value used in this study: 1000)
		
	No = sim_parameters['No'] # initial population size (value used in this study: K*(1+sd))
	Nlim = sim_parameters['Nlim'] # population size above which simulations stop
	gen_lim = sim_parameters['gen_lim'] # number of generations above which simulations stop
	
	genome_dict = {} # This dict. captures the number of cells associated to each specific genome, defined by the particular drivers present and
					 # the number of passengers.
	
	# The simulations start with a tumor with one driver mutation. This driver is specified in the mut_o variable.
	# If this variable is not given, then an isolated driver is selected (in particular the driver with the highest number is selected:
	# if Td = 700 and the mut_per_gen = 10 there are 70 drivers numerated from 0 to 69. The 69th mutation is chosen by default because 
	# the mutations corresponding to the epistatic networks correspond always, by construction, to the first numbers.
	
	if mut_o == None:
		mut_o=(Td-1)//mut_per_gen
			
	dr_o = No/K # initial death rate
	# initial birth rate. It depends on positive epistasis.
	br_o = eps_birth_rate(mut_o,[],1,eps_nwk, 0,s_d = s_d, s_p = s_p, eps = eps) # initial birth rate. 
	norm_dr_o = dr_o/(dr_o+br_o) # The death rate is normalized to get the initial probability of a cell to die.
	
	# The label associated to the initial clone (just one genome). It is a sequence of integers separated by '_'. The last integer is the number of passengers,
	# the remaining ones represent the specific drivers that are mutated.
	mut_o = str(mut_o)+'_0' 
	
	# each element of Traj list will be a list with the genome_dict representing the state of the population after each synchronous division as
	# the first element and the TOTAL cell population as the second element.
	Traj = []
	N = No
	
	# The initial genome_dict is set
	genome_dict[mut_o] = {'N': N, 'dr': norm_dr_o, 'nnbr':br_o, 'n_drivers':1, 'n_pass':0}
	
	# The initial genome_dict is added to the Traj. 
	 
	Traj.append([deepcopy(genome_dict), No])
	
	# to_save captures the genome_dict information as a string for saving purposes (see population_string function)
	
	to_save = population_string(genome_dict)
	
	# Now the simulation starts: it continues unless the population reaches an upper limit of Nlim, become extinct or a certain
	# number of synchronous divisions are reached (gen_lim)
	
	while N<Nlim and N>0 and len(Traj)<gen_lim:
		
		# note that the non-normalized death rate (nndr) is set for all the divisions with the population size before the synchronous division.		
		nndr = N/K
		
		# update_dict will be used to change the genome_dict according to the results of the synchronous division.
		
		update_dict = {}	
						
		for gen in genome_dict.keys():
			
			# each genome in the population is defined as a dictionary with elements representing the number of drivers, passengers, clone size,
			# non-normalized birth rate (nnbr) and normalized death rate. Note that saving the nnbr avoids recalculating it each time: only if
			# a mutation occurs it value is updated. This can be done because nnbr does not depend on the population size. 
									
			len_drivers = genome_dict[gen]['n_drivers']
			len_pass = genome_dict[gen]['n_pass']
			N_g = genome_dict[gen]['N']			
			br = genome_dict[gen]['nnbr']
			dr= nndr/(nndr+br)
			genome_dict[gen]['dr'] = dr
			
			# The number of death cells is calculated using a binomial distribution with the size of the clone(Ng) and the normalized death rate as the death probability.
			# Then, surviving cells divide and acquire k number of mutations, that are sampled from a multinomial distribution with parameters: 
			# the number the surviving cells and the probabilities of dividing and getting 0 mutation, dividing and getting 1 mutations,...,
			# dividing and geting 'depth' mutations. Note that the probability of obtaining more than 'depth' mutations is considered
			# zero although, in fact, is just extremely rare. 
			
			death_cells=numpy.random.binomial(N_g,dr)
			surv_cells=N_g-death_cells
			probs = numpy.array([poisson_prob(mu_cell,k) for k in range(depth+1)])
			probs = probs/probs.sum() # Ensuring that the probabilities add up to one after truncating the Poisson.
			surv_cells_divide=numpy.random.multinomial(2*surv_cells,probs)
			wtd = [death_cells]+list(surv_cells_divide) # wtd (from "what to do") variable is created in order to 
														# store the information of death and daughter cells

			# First of all, the number of death cells (wtd[0]) and newly generated cells with no mutations (wtd[1])
			# are eliminated/added to the total corresponding to that clone. To avoid intenference with the synchronous division,
			# the variations in the population of each clone are registered in the variable 'update_dict'
			
			if not gen in update_dict.keys():			
				update_dict[gen] = deepcopy(genome_dict[gen])			
				update_dict[gen]['N'] = wtd[1] 
			
			else: # note that a genome can be included in update_dict before actually taken into consideration due to its appearance as a mutation.
				update_dict[gen]['N'] = update_dict[gen]['N']+wtd[1]-N_g # substracting N_g here because these cells were already added at if loop on line 226
						
			N = N - 2*wtd[0] + N_g # The total population is updated. Note that this variable is not used until the next synchronous division.
				
			for nn in range(2,depth+2): # The variable nn allows to iterate the mutation results, that correspond to wtd[>=2]
					
				n_mut = nn-1 # number of mutations to determine
				
				for dividing_cell in range(wtd[nn]): # wtd[nn] is the number of cells that receive n_mut in this synchronous division.
																			
					n_pass = len_pass
					n_d = gen[:-(1+len(gen.split('_')[-1]))] # nd is the sub-string of the genome label that correspond to the driver genes (last '_n_passengers' removed)
					added_d = 0
					new_d_muts = []
						
					for mut in range(n_mut): # Each mutation is assigned to a particular gene
							
						mut_pos = numpy.random.randint(0,genome_size)
													
						if mut_pos >= Td:
							n_pass = n_pass + 1
						else:							
							which_driver = str(int(mut_pos/mut_per_gen))
																						
							if not which_driver in n_d.split('_'): # if the random selected driver is not present, it is added
								n_d = which_driver+'_'+n_d
								added_d = added_d + 1
								new_d_muts.append(int(which_driver))
															
					new_genome = n_d+'_'+str(n_pass) # this string captures the genome obtained after the corresponding mutation(s)
						
					# if the new_genome is not in the update_dict, it is added. 					
					if not new_genome in update_dict.keys():						
						# Now there are 2 possibilites: if the new_genome is in the population, the corresponding info
						# is copied in the update dict with the number of cells increased by 1 (the mutant)
						if new_genome in genome_dict.keys():
							update_dict[new_genome] = deepcopy(genome_dict[new_genome])
							update_dict[new_genome]['N'] = update_dict[new_genome]['N'] + 1
						
						# If the new_genome is completely new, its properties are calculated:													
						else:
														
							prev_muts = [int(j) for j in gen.split('_')[:-1]] # the drivers present in the genome before mutation(s)
							
							# The non-normalized birth rate (nnbr) after mutation is obtained in two steps:
							
							nnbr = br
							
							# First the driver component of the nnbr is obtained by multiplicating the nnbr of the original genome
							# by a factor that depends on the mutated gene: (1+sd) if its a driver that is not activated/does not activate epistasis,
							# ((1+eps*sd)^k+1)/((1+sd)^k) if the addition of the new mutation activates k drivers, (1+eps*sd) if the effect of the new driver is
							# buffed  by the rest of the mutations(see the function eps_birth-rate). 
							# The impact of all the new mutations is added one at a time. Because this will imply 
							# (due to the function) adding the passenges as many times as the number of new mutations,
							# the nnbr is calculated assuming zero passengers and then corrected to include them again.
								
							for ndm in new_d_muts:
								# note that the number of passengers given to the eps_birth_rate is zero
								nnbr = eps_birth_rate(ndm,prev_muts,nnbr,eps_nwk, 0,s_d = s_d, s_p = s_p, eps = eps)
								prev_muts.append(ndm)
							
							# Now that the effect of the old and new driver mutations is included, the impact of the passengers is added. 
							nnbr = eps_birth_rate(False,prev_muts,nnbr,eps_nwk, n_pass-len_pass,s_d = s_d, s_p = s_p, eps = eps)
										
							# The new_genome, with its properties, is added to the update_dict. 'dr' is -1 because it is calculated at every synchronous division.
							update_dict[new_genome] = {'N': 1, 'dr': -1, 'nnbr':nnbr, 'n_drivers':len_drivers + added_d, 'n_pass':n_pass}
																		
					else:
						# if the new_genome is in the update_dict, the mutant is considered just by increasing the corresponding clone size by one.
						update_dict[new_genome]['N'] = update_dict[new_genome]['N'] + 1
								
		# Now that the update_dict is complete, the info contained therein is transferred to the genome_dict.
		
		to_pop = [] # list of genomes to be removed becouse their clone number was reduced to zero after the synchronous division.
						
		for ugen in update_dict.keys():			
			if update_dict[ugen]['N'] == 0:
				to_pop.append(ugen)
			genome_dict[ugen] = deepcopy(update_dict[ugen]) # the genome_dict is updated here
		
		# Those genomes with a clone number of zero are removed
		
		for todel in to_pop:
			genome_dict.pop(todel)
		
		# The variables Traj and to_save are updated
		Traj.append([deepcopy(genome_dict),N])
		to_save = to_save + '\n' + population_string(genome_dict)
			
				
	return(Traj, to_save)
